# Supplementary material for: Foxtail Millet Improves Blood Glucose Metabolism in Diabetic Rats through PI3K/AKT and NF-κB Signaling Pathways Mediated by Gut Microbiota
Source: Nutrients. 2021 May 27;13(6):1837. doi: 10.3390/nu13061837 (PMC8228963; doi:10.3390/nu13061837)
Supplement: Supplementary file 1 [file nutrients-13-01837-s001.zip]

Archive with 1 entries (1 files):
- nutrients-1210266-supplementary.pdf
